# Supplementary material for: A proximity proteomics pipeline with improved reproducibility and throughput
Source: Mol Syst Biol. 2024 Jul 1;20(8):952–71. doi: 10.1038/s44320-024-00049-2 (PMC11297269; doi:10.1038/s44320-024-00049-2)
Supplement: Supplementary file 4 — Dataset EV2 [file 44320_2024_49_MOESM4_ESM.xlsx]

## Sheet: Description
Title	Detailed steps of the KingfFsher protocol.
Description	This table lists all the steps perfromed on the KingFisher Flex platform for the automated enrichment of biotinylated proteins. Part 1 (Dataset EV2A) describes the steps for the binding of biotinylated proteins to Streptavidin beads. Part 2 (Dataset EV2B) describes the steps for washing the non-biotinylated proteins from the beads.

## Sheet: Dataset EV2A. Protocol Part 1
Step	Step description	Details
Pick-Up	Tips
1st Beads Wash	Bead Wash 1
Beginning of step	Precollect	No
	Release beads	No
Mixing / heating:	Shake 1 time, speed	00:00:02, Half mix
	Shake 2 time, speed	00:00:30, Slow
	Heating during mixing	No
End of step	Postmix	No
	Collect count	5
	Collect time [s]	10
2nd Beads Wash	Bead Wash 2
Beginning of step	Precollect	No
	Release beads	Yes
Mixing / heating:	Mixing time, speed	00:00:30, Slow
	Heating during mixing	No
End of step	Postmix	No
	Collect count	5
	Collect time [s]	10
Sample Binding	Sample Binding
Beginning of step	Precollect	No
	Release time, speed	00:00:30, Medium
Mixing / heating:	Shake 1 time, speed	03:00:00, Slow
	Shake 2 time, speed	00:05:00, Half mix
	Shake 3 time, speed	03:00:00, Slow
	Loop count	3
	Heating during mixing	No
End of step	Postmix	No
	Collect beads	No
Leave	Sample Binding

## Sheet: Dataset EV2B. Protocol Part 2
Step	Step description	Details
Pick-Up	Tips
Sample recollection	Sample Binding
Beginning of step	Precollect	No
	Release beads	No
Mixing / heating:	Mixing time, speed	00:00:15, Half mix
	Heating during mixing	No
End of step	Postmix	No
	Collect count	5
	Collect time [s]	10
1st RIPA Wash	RIPA Wash 1
Beginning of step	Precollect	No
	Release time, speed	00:00:10, Medium
Mixing / heating:	Mixing time, speed	00:03:00, Slow
	Heating during mixing	No
End of step	Postmix	No
	Collect count	5
	Collect time [s]	10
2nd RIPA Wash	RIPA Wash 2
Beginning of step	Precollect	No
	Release time, speed	00:00:10, Medium
Mixing / heating:	Mixing time, speed	00:03:00, Slow
	Heating during mixing	No
End of step	Postmix	No
	Collect count	5
	Collect time [s]	10
3rd RIPA Wash	RIPA Wash 3
Beginning of step	Precollect	No
	Release time, speed	00:00:10, Medium
Mixing / heating:	Mixing time, speed	00:03:00, Slow
	Heating during mixing	No
End of step	Postmix	No
	Collect count	5
	Collect time [s]	10
KCl Wash	1M KCl Wash
Beginning of step	Precollect	No
	Release time, speed	00:00:30, Medium
	Mixing	[none]
	Heating during mixing	No
End of step	Postmix	No
	Collect count	5
	Collect time [s]	10
Urea Wash	2M Urea Wash
Beginning of step	Precollect	No
	Release time, speed	00:00:30, Medium
	Mixing	[none]
	Heating during mixing	No
End of step	Postmix	No
	Collect count	5
	Collect time [s]	10
1st Tris Wash	Tris Wash 1
Beginning of step	Precollect	No
	Release time, speed	00:00:30, Medium
Mixing / heating:	Mixing time, speed	00:01:00, Half mix
	Heating during mixing	No
End of step	Postmix	No
	Collect count	5
	Collect time [s]	10
2nd Tris Wash	Tris Wash 2
Beginning of step	Precollect	No
	Release time, speed	00:00:30, Medium
Mixing / heating:	Mixing time, speed	00:01:00, Half mix
	Heating during mixing	No
End of step	Postmix	No
	Collect count	5
	Collect time [s]	10
Release Beads	Digestion Buffer
Beginning of step	Release time, speed	00:02:00, Half mix
Leave	Digestion buffer
